# Supplementary material for: Supraphysiological activation of TAK1 promotes skeletal muscle growth and mitigates neurogenic atrophy
Source: Nat Commun. 2022 Apr 22;13:2201. doi: 10.1038/s41467-022-29752-0 (PMC9033787; doi:10.1038/s41467-022-29752-0)
Supplement: Supplementary file 4 — Source Data [file 41467_2022_29752_MOESM4_ESM.xlsx]

## Sheet: Figure 1b
Figure 1b . Protein levels
	p-TAK1				TAK1				p-p38				p-Smad 1/5/8
	Sham	SA			Sham	SA			Sham	SA			Sham	SA
	0.989093	1.5658			0.611778	1.5342			0.611778	1.5342			0.771506	3.28541
	1.01613	2.84319			0.307602	1.53529			0.307602	1.53529			1.83403	3.76003
	0.626618	4.05497			0.698437	1.66006			0.698437	1.66006			1.34732	3.69544
	0.600438	1.82913			0.514498	2.00389			0.514498	2.00389			1.47113	3.41229
	0.321415	1.40591			0.967559	2.00959			0.967559	2.00959			0.980653	3.645
	Unpaired t test				Unpaired t test				Unpaired t test				Unpaired t test
	P value	0.0131			P value	<0.0001			P value	<0.0001			P value	<0.0001
	P value summary	*			P value summary	****			P value summary	****			P value summary	****
	Significantly different (P < 0.05)?	Yes			Significantly different (P < 0.05)?	Yes			Significantly different (P < 0.05)?	Yes			Significantly different (P < 0.05)?	Yes
	One- or two-tailed P value?	Two-tailed			One- or two-tailed P value?	Two-tailed			One- or two-tailed P value?	Two-tailed			One- or two-tailed P value?	Two-tailed
	t, df	t=3.174, df=8			t, df	t=7.375, df=8			t, df	t=7.375, df=8			t, df	t=11.00, df=8
	Smad 1				p-Smad 2				Smad 2				p-mTOR
	Sham	SA			Sham	SA			Sham	SA			Sham	SA
	0.71386	3.39511			0.97957	3.96406			1.04962	4.24309			1.01394	1.72455
	1.32033	3.34176			1.26154	4.33438			0.897261	4.38192			1.05658	1.57073
	1.0003	3.10849			1.17346	3.74664			0.911651	4.52937			0.96143	1.82746
	0.946889	3.20182			1.21307	3.98892			0.845537	4.53373			1.02801	1.51392
	0.978347	3.14747			0.719327	3.01103			1.18617	4.46815			1.24852	1.86495
	Unpaired t test				Unpaired t test				Unpaired t test				Unpaired t test
	P value	<0.0001			P value	<0.0001			P value	<0.0001			P value	<0.0001
	P value summary	****			P value summary	****			P value summary	****			P value summary	****
	Significantly different (P < 0.05)?	Yes			Significantly different (P < 0.05)?	Yes			Significantly different (P < 0.05)?	Yes			Significantly different (P < 0.05)?	Yes
	One- or two-tailed P value?	Two-tailed			One- or two-tailed P value?	Two-tailed			One- or two-tailed P value?	Two-tailed			One- or two-tailed P value?	Two-tailed
	t, df	t=20.13, df=8			t, df	t=11.32, df=8			t, df	t=41.84, df=8			t, df	t=7.532, df=8

## Sheet: Figure 1d
	Figure 1d. TA muscle Average myofiber CSA (µm2)
	AAV6-GFP	AAV6-TAB1	AAV6-TAK1	AAV6-TAK1+AAV6-TAB1
	2836	3274	3786	4223
	2800	3230	3358	4146
	3084	3093	3386	4123
	3402			3902
	ANOVA summary
	F	20.39
	P value	0.0001
	P value summary	***
	Significant diff. among means (P < 0.05)?	Yes
	R squared	0.8595
	Tukey's multiple comparisons test	Mean Diff.	95.00% CI of diff.	Below threshold?	Summary	Adjusted P Value
	Column A vs. Column B	-168.5	-648.1 to 311.1	No	ns	0.7117	A-B
	Column A vs. Column C	-479.5	-959.1 to 0.09517	No	ns	0.05	A-C
	Column A vs. Column D	-1068	-1512 to -624.0	Yes	***	0.0001	A-D
	Column B vs. Column C	-311	-823.7 to 201.7	No	ns	0.3048	B-C
	Column B vs. Column D	-899.5	-1379 to -419.9	Yes	***	0.0009	B-D
	Column C vs. Column D	-588.5	-1068 to -108.9	Yes	*	0.0166	C-D

## Sheet: Figure 1e
Figure 1e. Percent Relative frequency of Myofiber CSA in TA muscle
	Bin Center	AAV6-GFP	AAV6-TAK1+AAV6-TAB1
	750	0	0.327332
	1000	0.601504	0.818331
	1250	2.70677	0.654664
	1500	6.01504	0.818331
	1750	7.5188	4.09165
	2000	7.81955	3.60065
	2250	7.21805	5.56465
	2500	8.42105	3.76432
	2750	7.06767	4.25532
	3000	6.31579	5.07365
	3250	8.7218	5.40098
	3500	6.91729	5.40098
	3750	6.91729	6.54664
	4000	6.76692	7.20131
	4250	5.11278	4.41899
	4500	5.11278	8.34697
	4750	1.80451	8.18331
	5000	2.40602	7.36498
	5250	1.35338	8.18331
	5500	0.75188	5.07365
	5750	0.150376	3.76432
	6000	0.300752	1.14566

## Sheet: Figure 2b
Figure 2b. Protein levels
	p-p65				p65				p-ERK1/2				ERK1/2				p-p38
	AAV6-GFP	AAV6-TAK1+AAV6-TAB1			AAV6-GFP	AAV6-TAK1+AAV6-TAB1			AAV6-GFP	AAV6-TAK1+AAV6-TAB1			AAV6-GFP	AAV6-TAK1+AAV6-TAB1			AAV6-GFP	AAV6-TAK1+AAV6-TAB1
	1.0002	1.03934			0.660485	0.856387			1.06667	1.49649			1.50783	1.73557			1.00036	4.00176
	1.56896	2.02431			1.08341	1.11078			1.67867	3.22664			1.0642	1.98488			1.29077	4.17179
	0.890513	2.3601			0.879091	0.823885			1.0286	2.24748			1.12341	2.76739			1.19059	6.4875
	0.979528	1.50702			0.900136	0.802791			1.61858	3.49551			1.04029	1.43742			1.46076	5.98559
	0.53949	2.21349			1.05234	1.03267			4.362679*	0.640122*			0.89949	1.90045			3.44623	5.24015
									* outlier
	Unpaired t test				Unpaired t test				Unpaired t test				Unpaired t test				Unpaired t test
	P value	0.0224			P value	0.919			P value	0.0417			P value	0.0088			P value	0.0007
	P value summary	*			P value summary	ns			P value summary	*			P value summary	**			P value summary	***
	Significantly different (P < 0.05)?	Yes			Significantly different (P < 0.05)?	No			Significantly different (P < 0.05)?	Yes			Significantly different (P < 0.05)?	Yes			Significantly different (P < 0.05)?	Yes
	One- or two-tailed P value?	Two-tailed			One- or two-tailed P value?	Two-tailed			One- or two-tailed P value?	Two-tailed			One- or two-tailed P value?	Two-tailed			One- or two-tailed P value?	Two-tailed
	t, df	t=2.822, df=8			t, df	t=0.1049, df=8			t, df	t=2.581, df=6			t, df	t=3.439, df=8			t, df	t=5.280, df=8
	p-38				p-Smad2				Smad2				p-Smad 1/5/8				Smad1
	AAV6-GFP	AAV6-TAK1+AAV6-TAB1			AAV6-GFP	AAV6-TAK1+AAV6-TAB1			AAV6-GFP	AAV6-TAK1+AAV6-TAB1			AAV6-GFP	AAV6-TAK1+AAV6-TAB1			AAV6-GFP	AAV6-TAK1+AAV6-TAB1
	0.930811	1.46502			1.00005	0.618831			0.878281	0.954033			0.955467	1.05113			0.942943	1.17981
	0.971585	1.47922			1.43353	1.99487			0.775929	1.56033			1.21293	1.54099			1.04613	1.51536
	1.10115	1.72445			1.48941	0.5876			0.93512	1.99736			1.44508	1.44947			0.903278	1.65952
	0.99565	1.7255			1.62078	0.134019			0.8539	1.57698			1.34683	1.13184			0.813369	1.16505
	1.01956	1.98652			3.88578	1.52318			0.747628	1.63108			1.81853	2			0.829278	1.24374
	Unpaired t test				Unpaired t test				Unpaired t test				Unpaired t test				Unpaired t test
	P value	0.0002			P value	0.1749			P value	0.0033			P value	0.7297			P value	0.0033
	P value summary	***			P value summary	ns			P value summary	**			P value summary	ns			P value summary	**
	Significantly different (P < 0.05)?	Yes			Significantly different (P < 0.05)?	No			Significantly different (P < 0.05)?	Yes			Significantly different (P < 0.05)?	No			Significantly different (P < 0.05)?	Yes
	One- or two-tailed P value?	Two-tailed			One- or two-tailed P value?	Two-tailed			One- or two-tailed P value?	Two-tailed			One- or two-tailed P value?	Two-tailed			One- or two-tailed P value?	Two-tailed
	t, df	t=6.714, df=8			t, df	t=1.489, df=8			t, df	t=4.124, df=8			t, df	t=0.3578, df=8			t, df	t=4.129, df=8
	Smad4				p-mTOR				mTOR				p-AKT				AKT
	AAV6-GFP	AAV6-TAK1+AAV6-TAB1			AAV6-GFP	AAV6-TAK1+AAV6-TAB1			AAV6-GFP	AAV6-TAK1+AAV6-TAB1			AAV6-GFP	AAV6-TAK1+AAV6-TAB1			AAV6-GFP	AAV6-TAK1+AAV6-TAB1
	0.844089	1.16568			0.864416	0.653441			0.92048	1.06465			0.744516	0.839516			0.93265	1.01868
	0.923687	1.2021			1.19359	1.08082			1.0368	1.04441			1.1499	1.41133			1.02555	1.0978
	0.906053	0.887852			1.45155	1.11155			1.00718	1.164			1.489	1.53688			1.05586	1.12283
	1.02439	1.32128			0.830869	1.41805			1.02302	1.01101			0.879296	0.859205			0.974339	1.01394
	1.25143	1.14106			1.13428	1.57632			1.0841	1.08201			1.29175	1.62949			1.0124	1.07294
	Unpaired t test				Unpaired t test				Unpaired t test				Unpaired t test				Unpaired t test
	P value	0.1659			P value	0.7185			P value	0.1502			P value	0.5238			P value	0.064
	P value summary	ns			P value summary	ns			P value summary	ns			P value summary	ns			P value summary	ns
	Significantly different (P < 0.05)?	No			Significantly different (P < 0.05)?	No			Significantly different (P < 0.05)?	No			Significantly different (P < 0.05)?	No			Significantly different (P < 0.05)?	No
	One- or two-tailed P value?	Two-tailed			One- or two-tailed P value?	Two-tailed			One- or two-tailed P value?	Two-tailed			One- or two-tailed P value?	Two-tailed			One- or two-tailed P value?	Two-tailed
	t, df	t=1.525, df=8			t, df	t=0.3735, df=8			t, df	t=1.591, df=8			t, df	t=0.6666, df=8			t, df	t=2.148, df=8
	p-AMPK				AMPK				p-TAK1				TAK1
	AAV6-GFP	AAV6-TAK1+AAV6-TAB1			AAV6-GFP	AAV6-TAK1+AAV6-TAB1			AAV6-GFP	AAV6-TAK1+AAV6-TAB1			AAV6-GFP	AAV6-TAK1+AAV6-TAB1
	0.879826	1.49862			0.993949	1.05916			0.99938	9.3468			1.35107	3.09877
	1.14448	1.18019			0.877856	1.01857			1.68351	9.97474			1.18612	3.73927
	1.33622	1.1684			0.681403	0.876116			0.73543	17.953			1.04663	4.19503
	0.607619	1.22878			1.30883	0.803801			1.98065	13.8639			1.00415	4.72366
	0.885253	1.22197			0.95014	0.795042			1.62346	12.3535			0.767206	4.72695
	Unpaired t test				Unpaired t test				Unpaired t test				Unpaired t test
	P value	0.071			P value	0.6652			P value	<0.0001			P value	<0.0001
	P value summary	ns			P value summary	ns			P value summary	****			P value summary	****
	Significantly different (P < 0.05)?	No			Significantly different (P < 0.05)?	No			Significantly different (P < 0.05)?	Yes			Significantly different (P < 0.05)?	Yes
	One- or two-tailed P value?	Two-tailed			One- or two-tailed P value?	Two-tailed			One- or two-tailed P value?	Two-tailed			One- or two-tailed P value?	Two-tailed
	t, df	t=2.081, df=8			t, df	t=0.4492, df=8			t, df	t=7.230, df=8			t, df	t=9.310, df=8

## Sheet: Figure 2d
Figure 2d. Protein levels
	p-eIF4E				eIF4E				p-eIF4B				eIF4B				eIF4H
	AAV6-GFP	AAV6-TAK1+AAV6-TAB1			AAV6-GFP	AAV6-TAK1+AAV6-TAB1			AAV6-GFP	AAV6-TAK1+AAV6-TAB1			AAV6-GFP	AAV6-TAK1+AAV6-TAB1			AAV6-GFP	AAV6-TAK1+AAV6-TAB1
	1.0098	1.22062			0.993949	1.05916			0.904631	1.38501			0.993949	1.05916			0.49106	0.354972*
	1.01063	1.26808			0.877856	1.01857			1.15413	1.76336			0.877856	1.01857			0.551333	0.763238
	1.00177	1.28946			0.681403	0.876116			1.06784	1.35743			0.681403	0.876116			0.807674	1.51396
	1.01814	1.29652			1.30883	0.803801			0.664212	1.56801			1.30883	0.803801			0.561467	1.2366
	0.943115	1.23128			0.95014	0.795042			0.971817	1.53188			0.95014	0.795042			0.883187	1.4067
																	*outlier
	Unpaired t test				Unpaired t test				Unpaired t test				Unpaired t test				Unpaired t test
	P value	<0.0001			P value	0.6652			P value	0.0009			P value	0.6652			P value	0.0122
	P value summary	****			P value summary	ns			P value summary	***			P value summary	ns			P value summary	*
	Significantly different (P < 0.05)?	Yes			Significantly different (P < 0.05)?	No			Significantly different (P < 0.05)?	Yes			Significantly different (P < 0.05)?	No			Significantly different (P < 0.05)?	Yes
	One- or two-tailed P value?	Two-tailed			One- or two-tailed P value?	Two-tailed			One- or two-tailed P value?	Two-tailed			One- or two-tailed P value?	Two-tailed			One- or two-tailed P value?	Two-tailed
	t, df	t=12.94, df=8			t, df	t=0.4492, df=8			t, df	t=5.126, df=8			t, df	t=0.4492, df=8			t, df	t=3.353, df=7
	eIF4A				p-eIF2α				eIF2α				p-p70S6K				p70S6K
	AAV6-GFP	AAV6-TAK1+AAV6-TAB1			AAV6-GFP	AAV6-TAK1+AAV6-TAB1			AAV6-GFP	AAV6-TAK1+AAV6-TAB1			AAV6-GFP	AAV6-TAK1+AAV6-TAB1			AAV6-GFP	AAV6-TAK1+AAV6-TAB1
	0.946465	0.958611			1.01296	0.520081			0.968358	0.916103			1.18643	1.2651			0.97515	0.872518
	1.01874	0.937499			1.03216	0.320061			0.892918	1.0471			1.1442	1.24104			1.06041	1.06174
	0.948127	0.989249			1.05863	0.243824			1.041	1.27638			1.21794	1.28026			0.950609	1.06668
	0.870551	1.01454			1.00701	0.47914			0.736471	0.938404			1.27628	1.35909			0.781581	0.972789
	0.82609	1.0389			1.02696	0.336332			0.750667	1.01169			1.24948	1.20295			0.979942	1.04742
	Unpaired t test				Unpaired t test				Unpaired t test				Unpaired t test				Unpaired t test
	P value	0.1235			P value	<0.0001			P value	0.1052			P value	0.1536			P value	0.3806
	P value summary	ns			P value summary	****			P value summary	ns			P value summary	ns			P value summary	ns
	Significantly different (P < 0.05)?	No			Significantly different (P < 0.05)?	Yes			Significantly different (P < 0.05)?	No			Significantly different (P < 0.05)?	No			Significantly different (P < 0.05)?	No
	One- or two-tailed P value?	Two-tailed			One- or two-tailed P value?	Two-tailed			One- or two-tailed P value?	Two-tailed			One- or two-tailed P value?	Two-tailed			One- or two-tailed P value?	Two-tailed
	t, df	t=1.721, df=8			t, df	t=12.34, df=8			t, df	t=1.826, df=8			t, df	t=1.577, df=8			t, df	t=0.9278, df=8
	p-rpS6				rpS6				p-Mnk1				Mnk1				p-p90RSK
	AAV6-GFP	AAV6-TAK1+AAV6-TAB1			AAV6-GFP	AAV6-TAK1+AAV6-TAB1			AAV6-GFP	AAV6-TAK1+AAV6-TAB1			AAV6-GFP	AAV6-TAK1+AAV6-TAB1			AAV6-GFP	AAV6-TAK1+AAV6-TAB1
	0.720506	1.32255			0.943147	0.903467			2.5971	3.32637			1.03465	0.958836			0.928851	1.50615
	0.914713	1.64548			0.803416	1.04072			1.0033	2.77958			1.23911	1.08598			1.0001	1.35653
	1.50916	2			0.946515	1.26566			2.08798	2.76592			1.0605	1.113			0.936245	1.80521
	0.633713	1.50792			0.667985	1.03506			0.816526	3.21489			0.859296	0.948589			0.936631	2.23523
	0.797733	1.35492			0.86797	1.25635			0.835942	3.44879			1.06969	1.25661			1.55028	2.21437
	Unpaired t test				Unpaired t test				Unpaired t test				Unpaired t test				Unpaired t test
	P value	0.0111			P value	0.0193			P value	0.0032			P value	0.8154			P value	0.0082
	P value summary	*			P value summary	*			P value summary	**			P value summary	ns			P value summary	**
	Significantly different (P < 0.05)?	Yes			Significantly different (P < 0.05)?	Yes			Significantly different (P < 0.05)?	Yes			Significantly different (P < 0.05)?	No			Significantly different (P < 0.05)?	Yes
	One- or two-tailed P value?	Two-tailed			One- or two-tailed P value?	Two-tailed			One- or two-tailed P value?	Two-tailed			One- or two-tailed P value?	Two-tailed			One- or two-tailed P value?	Two-tailed
	t, df	t=3.285, df=8			t, df	t=2.921, df=8			t, df	t=4.163, df=8			t, df	t=0.2412, df=8			t, df	t=3.488, df=8
	p90RSK
	AAV6-GFP	AAV6-TAK1+AAV6-TAB1
	1.00986	1.14871
	1.03442	1.44986
	1.08781	1.84263
	1.00646	1.33097
	1.0621	1.39436
	Unpaired t test
	P value	0.0092
	P value summary	**
	Significantly different (P < 0.05)?	Yes
	One- or two-tailed P value?	Two-tailed
	t, df	t=3.412, df=8

## Sheet: Figure 3c
Figure 3c. Protein levels (fold change)
	p-rpS6				rpS6				p-eIF4E				eIF4E
	AAV6-GFP	AAV6-TAK1+AAV6-TAB1			AAV6-GFP	AAV6-TAK1+AAV6-TAB1			AAV6-GFP	AAV6-TAK1+AAV6-TAB1			AAV6-GFP	AAV6-TAK1+AAV6-TAB1
	1.34169	1.67675			1.1296	1.08431			1.13978	1.80751			1.00003	1.49742
	1.00003	1.75645			1.00001	1.10951			0.912482	1.95754			1.00637	1.56418
	0.992567	1.82406			0.933358	1.19972			1.00004	1.24023			0.951603	1.46625
	Unpaired t test				Unpaired t test				Unpaired t test				Unpaired t test
	P value	0.0064			P value	0.1776			P value	0.0463			P value	0.0001
	P value summary	**			P value summary	ns			P value summary	*			P value summary	***
	Significantly different (P < 0.05)?	Yes			Significantly different (P < 0.05)?	No			Significantly different (P < 0.05)?	Yes			Significantly different (P < 0.05)?	Yes
	One- or two-tailed P value?	Two-tailed			One- or two-tailed P value?	Two-tailed			One- or two-tailed P value?	Two-tailed			One- or two-tailed P value?	Two-tailed
	t, df	t=5.221, df=4			t, df	t=1.634, df=4			t, df	t=2.852, df=4			t, df	t=15.54, df=4
	p-Mnk1				Mnk1				p-ERK1/2				ERK1/2
	AAV6-GFP	AAV6-TAK1+AAV6-TAB1			AAV6-GFP	AAV6-TAK1+AAV6-TAB1			AAV6-GFP	AAV6-TAK1+AAV6-TAB1			AAV6-GFP	AAV6-TAK1+AAV6-TAB1
	0.900079	1.25801			1.18009	2.60588			0.870657	1.48898			1.37571	1.01471
	1.32532	2.02624			0.97238	2.87435			1.00002	1.37274			1.00002	0.982977
	1.00002	2.2501			1.00002	2.92286			1.12616	1.477			0.897895	1.19187
	Unpaired t test				Unpaired t test				Unpaired t test				Unpaired t test
	P value	0.078			P value	0.0001			P value	0.0056			P value	0.8688
	P value summary	ns			P value summary	***			P value summary	**			P value summary	ns
	Significantly different (P < 0.05)?	No			Significantly different (P < 0.05)?	Yes			Significantly different (P < 0.05)?	Yes			Significantly different (P < 0.05)?	No
	One- or two-tailed P value?	Two-tailed			One- or two-tailed P value?	Two-tailed			One- or two-tailed P value?	Two-tailed			One- or two-tailed P value?	Two-tailed
	t, df	t=2.356, df=4			t, df	t=14.81, df=4			t, df	t=5.423, df=4			t, df	t=0.1761, df=4
	p-p90RSK				p90RSK				p-mTOR				mTOR
	AAV6-GFP	AAV6-TAK1+AAV6-TAB1			AAV6-GFP	AAV6-TAK1+AAV6-TAB1			AAV6-GFP	AAV6-TAK1+AAV6-TAB1			AAV6-GFP	AAV6-TAK1+AAV6-TAB1
	1.00005	1.40787			1.14724	1.16235			0.810254	1.4402			0.947483	1.24389
	0.946882	1.35602			1.00003	1.10665			1.00005	1.20143			1.00002	1.15114
	1.01683	1.41446			0.863768	1.07858			1.12048	1.07039			1.06988	1.18014
	Unpaired t test				Unpaired t test				Unpaired t test				Unpaired t test
	P value	0.0001			P value	0.2596			P value	0.1384			P value	0.0143
	P value summary	***			P value summary	ns			P value summary	ns			P value summary	*
	Significantly different (P < 0.05)?	Yes			Significantly different (P < 0.05)?	No			Significantly different (P < 0.05)?	No			Significantly different (P < 0.05)?	Yes
	One- or two-tailed P value?	Two-tailed			One- or two-tailed P value?	Two-tailed			One- or two-tailed P value?	Two-tailed			One- or two-tailed P value?	Two-tailed
	t, df	t=14.44, df=4			t, df	t=1.312, df=4			t, df	t=1.847, df=4			t, df	t=4.150, df=4
	p-Smad1/5/8				Smad1				TAK1				TAB1
	AAV6-GFP	AAV6-TAK1+AAV6-TAB1			AAV6-GFP	AAV6-TAK1+AAV6-TAB1			AAV6-GFP	AAV6-TAK1+AAV6-TAB1			AAV6-GFP	AAV6-TAK1+AAV6-TAB1
	1.00007	1.18352			1.00005	1.32038			1.03418	1.47016			1.00005	1.95258
	0.972983	1.41679			0.810782	1.32479			1.00007	1.62546			0.949999	2.34295
	1.27785	1.62792			1.06338	1.43261			0.803216	1.92249			1.35982	1.88517
	Unpaired t test				Unpaired t test				Unpaired t test				Unpaired t test
	P value	0.1133			P value	0.0089			P value	0.0086			P value	0.0076
	P value summary	ns			P value summary	**			P value summary	**			P value summary	**
	Significantly different (P < 0.05)?	No			Significantly different (P < 0.05)?	Yes			Significantly different (P < 0.05)?	Yes			Significantly different (P < 0.05)?	Yes
	One- or two-tailed P value?	Two-tailed			One- or two-tailed P value?	Two-tailed			One- or two-tailed P value?	Two-tailed			One- or two-tailed P value?	Two-tailed
	t, df	t=2.022, df=4			t, df	t=4.760, df=4			t, df	t=4.815, df=4			t, df	t=4.974, df=4

## Sheet: Figure 3e
Figure 3e. Puromycin tagged protein levels
	AAV6-GFP	AAV6-TAK1+AAV6-TAB1
	1.07983	1.28508
	1.00001	1.75505
	0.973082	1.5644
	Unpaired t test
	P value	0.021
	P value summary	*
	Significantly different (P < 0.05)?	Yes
	One- or two-tailed P value?	Two-tailed
	t, df	t=3.689, df=4

## Sheet: Figure 3g
	Figure 3e. Puromycin-tagged protein levels
	AAV6-GFP		AAV6-TAK1+AAV6-TAB1
	Vehicle	RAPA	Vehicle	RAPA
	1.1033	0.478672	1.13258	0.836939
	1	0.547731	1.33126	0.849511
	0.998986	0.426864	1.31066	0.876764
Tukey's multiple comparisons test	Mean Diff.	95.00% CI of diff.	Below threshold?	Summary	Adjusted P Value
Group A vs. Group B	0.5497	0.3332 to 0.7662	Yes	***	0.0005
Group A vs. Group C	-0.2241	-0.4406 to -0.007578	Yes	*	0.0435
Group A vs. Group D	0.1797	-0.03680 to 0.3962	No	ns	0.1001
Group B vs. Group C	-0.7737	-0.9902 to -0.5573	Yes	****	<0.0001
Group B vs. Group D	-0.37	-0.5865 to -0.1535	Yes	**	0.0042
Group C vs. Group D	0.4038	0.1873 to 0.6203	Yes	**	0.0027	Adjusted P Value	A-B

## Sheet: Figure 4b
	Figure 4b. Morphometric analysis using ImageJ
	AchR area (µm2)					Endplate area (µm2)					Synaptic overlap (%)					Synaptic contact area (µm2)					% Compactness
	Tak1fl/fl	Tak1mKO				Tak1fl/fl	Tak1mKO				Tak1fl/fl	Tak1mKO				Tak1fl/fl	Tak1mKO				Tak1fl/fl	Tak1mKO
	376.9	240.75				477.7	337.8				76.4	66.2				240.5	199.05				76.2	71.2722
	392.9	302.1				472.6	404.25				72.3	60.626				283.55	185.15				83.8	75
	313.95	281.25				420.6	394.35				70.84	61.5				269.7	150				80.16	72.6
	Unpaired t test					Unpaired t test					Unpaired t test					Unpaired t test					Unpaired t test
	P value	0.0017				P value	0.0472				P value	0.0123				P value	0.011				P value	0.0443
	P value summary	**				P value summary	*				P value summary	*				P value summary	*				P value summary	*
	Significantly different (P < 0.05)?	Yes				Significantly different (P < 0.05)?	Yes				Significantly different (P < 0.05)?	Yes				Significantly different (P < 0.05)?	Yes				Significantly different (P < 0.05)?	Yes
	One- or two-tailed P value?	Two-tailed				One- or two-tailed P value?	Two-tailed				One- or two-tailed P value?	Two-tailed				One- or two-tailed P value?	Two-tailed				One- or two-tailed P value?	Two-tailed
	t, df	t=7.490, df=4				t, df	t=2.833, df=4				t, df	t=4.333, df=4				t, df	t=4.474, df=4				t, df	t=2.895, df=4

## Sheet: Figure 4c
Figure 4c. NMJ analysis
	%Fragmentation
	Tak1fl/fl	Tak1mKO
	19.3333	44.5833
	22.5	42.3333
	20.8	37.5
	Unpaired t test
	P value	0.0008
	P value summary	***
	Significantly different (P < 0.05)?	Yes
	One- or two-tailed P value?	Two-tailed
	t, df	t=9.028, df=4
Tak1 ff 1.1	0	Tak1mKO 1.1	50
Tak1 ff 1.2	0	Tak1mKO 1.2	0
Tak1 ff 1.3	0	Tak1mKO 1.3	0
Tak1 ff 1.4	50	Tak1mKO 1.4	50
Tak1 ff 1.5	50	Tak1mKO 1.5	50
Tak1 ff 1.6	0	Tak1mKO 1.6	0
Tak1 ff 1.7	0	Tak1mKO 1.7	50
Tak1 ff 1.8	50	Tak1mKO 1.8	0
Tak1 ff 1.9	0	Tak1mKO 1.9	50
Tak1 ff 1.10	0	Tak1mKO 1.10	66.6667
Tak1 ff 1.11	0	Tak1mKO 1.11	50
Tak1 ff 1.12	50	Tak1mKO 1.12	66.6667
Tak1 ff 1.13	0	Tak1mKO 1.13	66.6667
Tak1 ff 1.14	50	Tak1mKO 1.14	50
Tak1 ff 1.15	0	Tak1mKO 1.15	0
Tak1 ff 1.16	50	Tak1mKO 1.16	50
Tak1 ff 1.17	50	Tak1mKO 1.17	50
Tak1 ff 1.18	0	Tak1mKO 1.18	50
Tak1 ff 1.19	66.6667	Tak1mKO 1.19	0
Tak1 ff 1.20	0	Tak1mKO 1.20	50
avg	20.8333	avg	37.5
std	25.7526	std	25.2075
Tak1 ff 2.1	50	Tak1mKO 2.1	83.3333
Tak1 ff 2.2	50	Tak1mKO 2.2	50
Tak1 ff 2.3	0	Tak1mKO 2.3	66.6667
Tak1 ff 2.4	50	Tak1mKO 2.4	50
Tak1 ff 2.5	50	Tak1mKO 2.5	50
Tak1 ff 2.6	0	Tak1mKO 2.6	50
Tak1 ff 2.7	0	Tak1mKO 2.7	66.6667
Tak1 ff 2.8	50	Tak1mKO 2.8	80
Tak1 ff 2.9	0	Tak1mKO 2.9	50
Tak1 ff 2.10	0	Tak1mKO 2.10	50
Tak1 ff 2.11	50	Tak1mKO 2.11	0
Tak1 ff 2.12	0	Tak1mKO 2.12	0
Tak1 ff 2.13	0	Tak1mKO 2.13	50
Tak1 ff 2.14	0	Tak1mKO 2.14	0
Tak1 ff 2.15	0	Tak1mKO 2.15	50
Tak1 ff 2.16	50	Tak1mKO 2.16	50
Tak1 ff 2.17	0	Tak1mKO 2.17	0
Tak1 ff 2.18	50	Tak1mKO 2.18	0
Tak1 ff 2.19	0	Tak1mKO 2.19	50
Tak1 ff 2.20	50	Tak1mKO 2.20	50
avg	22.5	avg	42.3333
std	24.8747	std	26.3544
Tak1 ff 3.1	0	Tak1mKO 3.1	50
Tak1 ff 3.2	0	Tak1mKO 3.2	0
Tak1 ff 3.3	0	Tak1mKO 3.3	50
Tak1 ff 3.4	80	Tak1mKO 3.4	50
Tak1 ff 3.5	50	Tak1mKO 3.5	50
Tak1 ff 3.6	66.6667	Tak1mKO 3.6	50
Tak1 ff 3.7	0	Tak1mKO 3.7	50
Tak1 ff 3.8	50	Tak1mKO 3.8	75
Tak1 ff 3.9	0	Tak1mKO 3.9	0
Tak1 ff 3.10	0	Tak1mKO 3.10	50
Tak1 ff 3.11	50	Tak1mKO 3.11	50
Tak1 ff 3.12	50	Tak1mKO 3.12	75
Tak1 ff 3.13	0	Tak1mKO 3.13	50
Tak1 ff 3.14	0	Tak1mKO 3.14	0
Tak1 ff 3.15	0	Tak1mKO 3.15	50
Tak1 ff 3.16	0	Tak1mKO 3.16	50
Tak1 ff 3.17	0	Tak1mKO 3.17	0
Tak1 ff 3.18	50	Tak1mKO 3.18	75
Tak1 ff 3.19	0	Tak1mKO 3.19	66.6667
Tak1 ff 3.20	0	Tak1mKO 3.20	50
avg	19.8333	avg	44.5833
std	27.8184	std	24.0478

[truncated: 43 more sheets: Figure 4d, Figure 4f, Figure 4g, Figure 4i, Figure 5b, Figure 5c, Figure 5d, Figure 5e, Figure 5f, Figure 5g, Figure 6b, Figure 6e, Figure 6f, Figure 6g, Figure 6h, Figure 7c, Figure 7d, Figure 7e, Figure 8a, Figure 8b …]
